# Supplementary material for: Systematic Characterization of GATA Transcription Factors in Liriodendron chinense and Functional Validation in Abiotic Stresses
Source: Plants (Basel). 2023 Jun 16;12(12):2349. doi: 10.3390/plants12122349 (PMC10302256; doi:10.3390/plants12122349)
Supplement: Supplementary file 1 [file plants-12-02349-s001.zip]

Archive with 2 entries (2 files):
- Supplementary Figure .pdf
- Supplementary Table .pdf
